# Supplementary material for: Excessive Daytime Sleepiness in Hypertensive Patients: The Role of Major Depressive Disorder
Source: Diagnostics (Basel). 2024 Aug 24;14(17):1854. doi: 10.3390/diagnostics14171854 (PMC11394253; doi:10.3390/diagnostics14171854)
Supplement: Supplementary file 1 [file diagnostics-14-01854-s001.zip]

Archive with 1 entries (1 files):
- diagnostics-3159047-supplementary.pdf
